# Supplementary material for: Translation activity of chimeric ribosomes composed of Escherichia coli and Bacillus subtilis or Geobacillus stearothermophilus subunits
Source: Biochem Biophys Rep. 2017 May 12;10:325–8. doi: 10.1016/j.bbrep.2017.05.002 (PMC5614676; doi:10.1016/j.bbrep.2017.05.002)
Supplement: Supplementary file 1 — Supplementary material [file mmc1.zip]

Archive with 3 entries (2 files):
- mmc1/
- mmc1/coi_disclosure_Ichihashi_201705001291156242.pdf
- mmc1/coi_disclosure_Tsuji_201705001291156240.pdf
